# Supplementary material for: ﻿A new species and a newly recorded subgenus of Lipotriches Gerstaecker, 1858 (Hymenoptera, Apoidea, Halictidae, Nomiinae) from China
Source: Zookeys. 2022 Mar 24;1090:103–11. doi: 10.3897/zookeys.1090.75872 (PMC8971123; doi:10.3897/zookeys.1090.75872)
Supplement: XML Treatment for Lipotriches [file zookeys.1090.75872-treatment1.xml]

<!DOCTYPE tp:taxon-treatment
  PUBLIC "-//TaxonX//DTD Taxonomic Treatment Publishing DTD v0 20100105//EN" "tax-treatment-NSO.dtd">
<tp:taxon-treatment xmlns:tp="http://www.plazi.org/taxpub"><tp:treatment-meta><kwd-group><label>Taxon classification</label><kwd>
              <named-content content-type="kingdom">Animalia</named-content>
            </kwd><kwd>
              <named-content content-type="order">Hymenoptera</named-content>
            </kwd><kwd>
              <named-content content-type="family">Halictidae</named-content>
            </kwd></kwd-group><mixed-citation publication-type="journal"><person-group><name><surname>Zhang</surname><given-names>Dan</given-names></name><name><surname>Niu</surname><given-names>Ze-Qing</given-names></name><name><surname>Pauly</surname><given-names>Alain</given-names></name><name><surname>Da</surname><given-names>Wa</given-names></name><name><surname>Zhu</surname><given-names>Chao-Dong</given-names></name></person-group><article-title>﻿A new species and a newly recorded subgenus of <italic><tp:taxon-name><tp:taxon-name-part taxon-name-part-type="genus" reg="Lipotriches"/><tp:taxon-name-part taxon-name-part-type="subgenus" reg="Lipotriches">Lipotriches</tp:taxon-name-part></tp:taxon-name></italic> Gerstaecker, 1858 (<tp:taxon-name><tp:taxon-name-part taxon-name-part-type="order">Hymenoptera</tp:taxon-name-part></tp:taxon-name>, <tp:taxon-name><tp:taxon-name-part taxon-name-part-type="superfamily">Apoidea</tp:taxon-name-part></tp:taxon-name>, <tp:taxon-name><tp:taxon-name-part taxon-name-part-type="family">Halictidae</tp:taxon-name-part></tp:taxon-name>, <tp:taxon-name><tp:taxon-name-part taxon-name-part-type="subfamily">Nomiinae</tp:taxon-name-part></tp:taxon-name>) from China</article-title><source>Zookeys</source><day>24</day><month>03</month><year>2022</year><volume>1090</volume><fpage>103</fpage><lpage>111</lpage><pub-id pub-id-type="doi">10.3897/zookeys.1090.75872</pub-id></mixed-citation></tp:treatment-meta><tp:nomenclature><label>﻿Subgenus</label><tp:taxon-name>
            <tp:taxon-name-part taxon-name-part-type="genus" reg="Lipotriches"/>
            <tp:taxon-name-part taxon-name-part-type="subgenus" reg="Lipotriches">Lipotriches</tp:taxon-name-part>
          </tp:taxon-name><tp:taxon-authority>Gerstaecker</tp:taxon-authority><tp:nomenclature-citation-list><tp:nomenclature-citation><tp:taxon-name>
                <tp:taxon-name-part taxon-name-part-type="genus" reg="Lipotriches">Lipotriches</tp:taxon-name-part>
              </tp:taxon-name><comment>Gerstaecker, 1858: 460. Type species: <tp:taxon-name><tp:taxon-name-part taxon-name-part-type="genus" reg="Lipotriches">Lipotriches</tp:taxon-name-part><tp:taxon-name-part taxon-name-part-type="species" reg="abdominalis">abdominalis</tp:taxon-name-part></tp:taxon-name> Gerstaecker, 1857 = <tp:taxon-name><tp:taxon-name-part taxon-name-part-type="genus" reg="Sphecodes">Sphecodes</tp:taxon-name-part><tp:taxon-name-part taxon-name-part-type="species" reg="cribrosa">cribrosa</tp:taxon-name-part></tp:taxon-name> Spinola, 1843, monobasic.</comment></tp:nomenclature-citation><tp:nomenclature-citation><tp:taxon-name>
                <tp:taxon-name-part taxon-name-part-type="genus" reg="Rhopalomelissa">Rhopalomelissa</tp:taxon-name-part>
              </tp:taxon-name><comment>Alfken, 1926: 267. Type species: <tp:taxon-name><tp:taxon-name-part taxon-name-part-type="genus" reg="Rhopalomelissa">Rhopalomelissa</tp:taxon-name-part><tp:taxon-name-part taxon-name-part-type="species" reg="xanthogaster">xanthogaster</tp:taxon-name-part></tp:taxon-name> Alfken, 1926, by designation of <xref ref-type="bibr" rid="B19">Sandhouse (1943</xref>: 596).</comment></tp:nomenclature-citation><tp:nomenclature-citation><tp:taxon-name><tp:taxon-name-part taxon-name-part-type="genus" reg="Nomia">Nomia</tp:taxon-name-part> (<tp:taxon-name-part taxon-name-part-type="subgenus" reg="Epinomia">Epinomia</tp:taxon-name-part>)</tp:taxon-name><comment>Alfken, 1939: 113, not Ashmead, 1899. Type speies: <tp:taxon-name><tp:taxon-name-part taxon-name-part-type="genus" reg="Nomia">Nomia</tp:taxon-name-part><tp:taxon-name-part taxon-name-part-type="species" reg="andrenoides">andrenoides</tp:taxon-name-part></tp:taxon-name> Vachal, 1903 = <tp:taxon-name><tp:taxon-name-part taxon-name-part-type="genus" reg="Nomia">Nomia</tp:taxon-name-part><tp:taxon-name-part taxon-name-part-type="species" reg="andrei">andrei</tp:taxon-name-part></tp:taxon-name> Vachal, 1897, by original designation.</comment></tp:nomenclature-citation><tp:nomenclature-citation><tp:taxon-name>
                <tp:taxon-name-part taxon-name-part-type="genus" reg="Alfkenomia">Alfkenomia</tp:taxon-name-part>
              </tp:taxon-name><comment>Hirashima, 1956: 33, replacement for <tp:taxon-name><tp:taxon-name-part taxon-name-part-type="genus" reg="Epinomia">Epinomia</tp:taxon-name-part></tp:taxon-name> Alfken, 1939. Type species: <tp:taxon-name><tp:taxon-name-part taxon-name-part-type="genus" reg="Nomia">Nomia</tp:taxon-name-part><tp:taxon-name-part taxon-name-part-type="species" reg="andrenoides">andrenoides</tp:taxon-name-part></tp:taxon-name> Vachal, 1903 = <tp:taxon-name><tp:taxon-name-part taxon-name-part-type="genus" reg="Nomia">Nomia</tp:taxon-name-part><tp:taxon-name-part taxon-name-part-type="species" reg="andrei">andrei</tp:taxon-name-part></tp:taxon-name> Vachal, 1897, autobasic.</comment></tp:nomenclature-citation><tp:nomenclature-citation><tp:taxon-name><tp:taxon-name-part taxon-name-part-type="genus" reg="Rhopalomelissa">Rhopalomelissa</tp:taxon-name-part> (<tp:taxon-name-part taxon-name-part-type="subgenus" reg="Lepidorhopalomelissa">Lepidorhopalomelissa</tp:taxon-name-part>)</tp:taxon-name><comment>Wu, 1985: 58. Type species: <tp:taxon-name><tp:taxon-name-part taxon-name-part-type="genus" reg="Nomia">Nomia</tp:taxon-name-part><tp:taxon-name-part taxon-name-part-type="species" reg="burmica">burmica</tp:taxon-name-part></tp:taxon-name> Cockerell, 1920, by original designation.</comment></tp:nomenclature-citation><tp:nomenclature-citation><tp:taxon-name><tp:taxon-name-part taxon-name-part-type="genus" reg="Rhopalomelissa">Rhopalomelissa</tp:taxon-name-part> (<tp:taxon-name-part taxon-name-part-type="subgenus" reg="Trichorhopalomelissa">Trichorhopalomelissa</tp:taxon-name-part>)</tp:taxon-name><comment>Wu, 1985: 58. Type species: <tp:taxon-name><tp:taxon-name-part taxon-name-part-type="genus" reg="Rhopalomelissa">Rhopalomelissa</tp:taxon-name-part><tp:taxon-name-part taxon-name-part-type="species" reg="hainanensis">hainanensis</tp:taxon-name-part></tp:taxon-name> Wu, 1985, by original designation.</comment></tp:nomenclature-citation><tp:nomenclature-citation><tp:taxon-name><tp:taxon-name-part taxon-name-part-type="genus" reg="Rhopalomelissa">Rhopalomelissa</tp:taxon-name-part> (<tp:taxon-name-part taxon-name-part-type="subgenus" reg="Tropirhopalomelissa">Tropirhopalomelissa</tp:taxon-name-part>)</tp:taxon-name><comment>Wu, 1985: 58. Type species: <tp:taxon-name><tp:taxon-name-part taxon-name-part-type="genus" reg="Rhopalomelissa">Rhopalomelissa</tp:taxon-name-part><tp:taxon-name-part taxon-name-part-type="species" reg="nigra">nigra</tp:taxon-name-part></tp:taxon-name> Wu, 1985, by original designation.</comment></tp:nomenclature-citation></tp:nomenclature-citation-list></tp:nomenclature><tp:treatment-sec sec-type="diagnosis" id="SECID0EDDAE"><title>Diagnosis.</title><p>Small-sized, body length about 5–12 <abbrev xmlns:xlink="http://www.w3.org/1999/xlink" xlink:title="millimeters" id="ABBRID0EJDAE" xlink:type="simple">mm</abbrev>; metasoma slender, with petiolate, T1 longer than broad in male (most species); pronotum with continuous or medially or laterally transverse carina or lamella anterior to the scutum; metasoma partly or wholly red for some species (i.e., <italic><tp:taxon-name><tp:taxon-name-part taxon-name-part-type="genus" reg="Lipotriches">Lipotriches</tp:taxon-name-part><tp:taxon-name-part taxon-name-part-type="species" reg="floralis">floralis</tp:taxon-name-part></tp:taxon-name></italic>, <italic><tp:taxon-name><tp:taxon-name-part taxon-name-part-type="genus" reg="Lipotriches">Lipotriches</tp:taxon-name-part><tp:taxon-name-part taxon-name-part-type="species" reg="esakii">esakii</tp:taxon-name-part></tp:taxon-name></italic> and <italic><tp:taxon-name><tp:taxon-name-part taxon-name-part-type="genus" reg="Lipotriches">Lipotriches</tp:taxon-name-part><tp:taxon-name-part taxon-name-part-type="species" reg="mediorufa">mediorufa</tp:taxon-name-part></tp:taxon-name></italic>).</p></tp:treatment-sec><ref-list><ref id="B19"><mixed-citation xmlns:xlink="http://www.w3.org/1999/xlink" xlink:type="simple"><person-group><name name-style="western"><surname>Sandhouse</surname><given-names>GA</given-names></name></person-group> (<year>1943</year>) <article-title>The type species of the genera and subgenera of bees.</article-title><source>Proceedings of the United States National Museum</source><volume>92</volume>: <fpage>519</fpage>–<lpage>619</lpage>. <ext-link xlink:type="simple" ext-link-type="doi" xlink:href="10.5479/si.00963801.3156.519">https://doi.org/10.5479/si.00963801.3156.519</ext-link></mixed-citation></ref></ref-list></tp:taxon-treatment>
