# Supplementary material for: ﻿A new species and a newly recorded subgenus of Lipotriches Gerstaecker, 1858 (Hymenoptera, Apoidea, Halictidae, Nomiinae) from China
Source: Zookeys. 2022 Mar 24;1090:103–11. doi: 10.3897/zookeys.1090.75872 (PMC8971123; doi:10.3897/zookeys.1090.75872)
Supplement: XML Treatment for Lipotriches (Lipotriches) guihongi [file zookeys.1090.75872-treatment2.xml]

<!DOCTYPE tp:taxon-treatment
  PUBLIC "-//TaxonX//DTD Taxonomic Treatment Publishing DTD v0 20100105//EN" "tax-treatment-NSO.dtd">
<tp:taxon-treatment xmlns:tp="http://www.plazi.org/taxpub"><tp:treatment-meta><kwd-group><label>Taxon classification</label><kwd>
              <named-content content-type="kingdom">Animalia</named-content>
            </kwd><kwd>
              <named-content content-type="order">Hymenoptera</named-content>
            </kwd><kwd>
              <named-content content-type="family">Halictidae</named-content>
            </kwd></kwd-group><mixed-citation publication-type="journal"><person-group><name><surname>Zhang</surname><given-names>Dan</given-names></name><name><surname>Niu</surname><given-names>Ze-Qing</given-names></name><name><surname>Pauly</surname><given-names>Alain</given-names></name><name><surname>Da</surname><given-names>Wa</given-names></name><name><surname>Zhu</surname><given-names>Chao-Dong</given-names></name></person-group><article-title>﻿A new species and a newly recorded subgenus of <italic><tp:taxon-name><tp:taxon-name-part taxon-name-part-type="genus" reg="Lipotriches"/><tp:taxon-name-part taxon-name-part-type="subgenus" reg="Lipotriches">Lipotriches</tp:taxon-name-part></tp:taxon-name></italic> Gerstaecker, 1858 (<tp:taxon-name><tp:taxon-name-part taxon-name-part-type="order">Hymenoptera</tp:taxon-name-part></tp:taxon-name>, <tp:taxon-name><tp:taxon-name-part taxon-name-part-type="superfamily">Apoidea</tp:taxon-name-part></tp:taxon-name>, <tp:taxon-name><tp:taxon-name-part taxon-name-part-type="family">Halictidae</tp:taxon-name-part></tp:taxon-name>, <tp:taxon-name><tp:taxon-name-part taxon-name-part-type="subfamily">Nomiinae</tp:taxon-name-part></tp:taxon-name>) from China</article-title><source>Zookeys</source><day>24</day><month>03</month><year>2022</year><volume>1090</volume><fpage>103</fpage><lpage>111</lpage><pub-id pub-id-type="doi">10.3897/zookeys.1090.75872</pub-id></mixed-citation></tp:treatment-meta><tp:nomenclature><label>﻿</label><tp:taxon-name><tp:taxon-name-part taxon-name-part-type="genus" reg="Lipotriches">Lipotriches</tp:taxon-name-part> (<tp:taxon-name-part taxon-name-part-type="subgenus" reg="Lipotriches">Lipotriches</tp:taxon-name-part>) <tp:taxon-name-part taxon-name-part-type="species" reg="guihongi">guihongi</tp:taxon-name-part><object-id xmlns:xlink="http://www.w3.org/1999/xlink" content-type="zoobank" xlink:type="simple">http://zoobank.org/F11C65CF-98CB-4016-8AE6-4D101D75D5E8</object-id></tp:taxon-name><tp:taxon-authority>Zhang &amp; Niu</tp:taxon-authority><tp:taxon-status xmlns:xlink="http://www.w3.org/1999/xlink" xlink:type="simple">sp. nov.</tp:taxon-status><xref ref-type="fig" rid="F1">Figs 1</xref><xref ref-type="fig" rid="F2">, 2</xref></tp:nomenclature><tp:treatment-sec sec-type="type material" id="SECID0ECGAE"><title>Type material.</title><p><bold><italic>Holotype</italic></bold>: China: 1♂, Xizang, Jilong County, Jilong Town, Jipu Village, <named-content xmlns:xlink="http://www.w3.org/1999/xlink" content-type="dwc:verbatimCoordinates" xlink:type="simple"><named-content content-type="geo-json" specific-use="{&#34;type&#34;:&#34;Point&#34;,&#34;coordinates&#34;:[85.533333,28.616667]}" id="NCID0EQGAE" xlink:type="simple">28°37'N, 85°32'E</named-content></named-content>, 2744 m, 9 Aug. 2019, Dan Zhang, Qing-Tao Wu leg. <bold><italic>Paratypes</italic></bold>: 5♀21♂, Jilong County, Jilong Town, Jipu Village, <named-content xmlns:xlink="http://www.w3.org/1999/xlink" content-type="dwc:verbatimCoordinates" xlink:type="simple"><named-content content-type="geo-json" specific-use="{&#34;type&#34;:&#34;Point&#34;,&#34;coordinates&#34;:[85.533333,28.616667]}" id="NCID0E2GAE" xlink:type="simple">28°37'N, 85°32'E</named-content></named-content>, 2744m, 7–9 Aug. 2019, Dan Zhang, Qing-Tao Wu leg.; 16♀1♂, Xizang, Jilong County, Jilong Town, Xinjiang Village, <named-content xmlns:xlink="http://www.w3.org/1999/xlink" content-type="dwc:verbatimCoordinates" xlink:type="simple"><named-content content-type="geo-json" specific-use="{&#34;type&#34;:&#34;Point&#34;,&#34;coordinates&#34;:[85.350000,28.366667]}" id="NCID0EDHAE" xlink:type="simple">28°22'N, 85°21'E</named-content></named-content>, 2727m, 6 Aug. 2019, Dan Zhang, Qing-Tao Wu leg.</p></tp:treatment-sec><tp:treatment-sec sec-type="diagnosis" id="SECID0EIHAE"><title>Diagnosis.</title><p>Males of <italic><tp:taxon-name><tp:taxon-name-part taxon-name-part-type="genus" reg="Lipotriches">L.</tp:taxon-name-part><tp:taxon-name-part taxon-name-part-type="species" reg="guihongi">guihongi</tp:taxon-name-part></tp:taxon-name></italic> sp. nov. differ from other species of subgenus <tp:taxon-name><tp:taxon-name-part taxon-name-part-type="genus" reg="Lipotriches"/><tp:taxon-name-part taxon-name-part-type="subgenus" reg="Lipotriches">Lipotriches</tp:taxon-name-part></tp:taxon-name> by the following combination of features: mesoscutum, metapostnotum and center disc of metasomal terga with dense and large punctures (Fig. <xref ref-type="fig" rid="F1">1c, d</xref>), S4 with dense short white hairs (Fig. <xref ref-type="fig" rid="F1">1f</xref>); S5 with a pair of circular protruding thickness on the disc, a pair of triangular feathery bristles connected on the apical margin (Fig. <xref ref-type="fig" rid="F1">1g</xref>); <italic><tp:taxon-name><tp:taxon-name-part taxon-name-part-type="genus" reg="Lipotriches">L.</tp:taxon-name-part><tp:taxon-name-part taxon-name-part-type="species" reg="guihongi">guihongi</tp:taxon-name-part></tp:taxon-name></italic> is most similar to <italic><tp:taxon-name><tp:taxon-name-part taxon-name-part-type="genus" reg="Lipotriches">Lipotriches</tp:taxon-name-part><tp:taxon-name-part taxon-name-part-type="species" reg="yasumatsui">yasumatsui</tp:taxon-name-part></tp:taxon-name></italic> Hirashima, 1961 and <italic><tp:taxon-name><tp:taxon-name-part taxon-name-part-type="genus" reg="Lipotriches">Lipotriches</tp:taxon-name-part><tp:taxon-name-part taxon-name-part-type="species" reg="ceratina">ceratina</tp:taxon-name-part></tp:taxon-name></italic> (Smith,1857), however, the male of the new species can be distinguished from the two latter by a pair of large, dense, erect and brownish longitudinal tufted hairs on S5. In addition, S5 structure of <italic><tp:taxon-name><tp:taxon-name-part taxon-name-part-type="genus" reg="Lipotriches">L.</tp:taxon-name-part><tp:taxon-name-part taxon-name-part-type="species" reg="guihongi">guihongi</tp:taxon-name-part></tp:taxon-name></italic> sp. nov. is similar to <italic><tp:taxon-name><tp:taxon-name-part taxon-name-part-type="genus" reg="Lipotriches">L.</tp:taxon-name-part><tp:taxon-name-part taxon-name-part-type="species" reg="acanthospermi">acanthospermi</tp:taxon-name-part></tp:taxon-name></italic> Pauly, 2014b. We have found that the both species have dense tomentum on S4 and a pair triangular feathery bristles on the apical margin of S5, while the latter lacks a pair of circular protruding thickness on the disc of S5, and has only been found in Africa.</p><fig id="F1" position="float" orientation="portrait"><object-id xmlns:xlink="http://www.w3.org/1999/xlink" content-type="doi" xlink:type="simple">10.3897/zookeys.1090.75872.figure1</object-id><label>Figure 1.</label><caption><p><tp:taxon-name><tp:taxon-name-part taxon-name-part-type="genus" reg="Lipotriches">Lipotriches</tp:taxon-name-part> (<tp:taxon-name-part taxon-name-part-type="subgenus" reg="Lipotriches">Lipotriches</tp:taxon-name-part>) <tp:taxon-name-part taxon-name-part-type="species" reg="guihongi">guihongi</tp:taxon-name-part></tp:taxon-name> Zhang &amp; Niu sp. nov., male <bold>a</bold> habitus in lateral view <bold>b</bold> head in frontal view <bold>c</bold> mesoscutum in dorsal view <bold>d</bold> propodeum in posterior view <bold>e</bold> metasoma in dorsal view <bold>f</bold> metasoma in lateral view <bold>g</bold> S5 in dorsal view <bold>h</bold> genitalia in dorsal view <bold>i</bold> genitalia in lateral view. Scale bars: 1 <abbrev xmlns:xlink="http://www.w3.org/1999/xlink" xlink:title="millimeters" id="ABBRID0ENLAE" xlink:type="simple">mm</abbrev> (<bold>a–f</bold>); 0.5mm (<bold>g–i</bold>).</p></caption><graphic xmlns:xlink="http://www.w3.org/1999/xlink" xlink:href="zookeys-1090-103-g001.jpg" position="float" orientation="portrait" xlink:type="simple" id="oo_663097.jpg"><uri content-type="original_file" xlink:type="simple">https://binary.pensoft.net/fig/663097</uri></graphic></fig></tp:treatment-sec><tp:treatment-sec sec-type="description" id="SECID0E1LAE"><title>Description.</title><p><bold>Male</bold> (measurements are only from the holotype). <abbrev xmlns:xlink="http://www.w3.org/1999/xlink" xlink:title="body length which was measured from basal antennal socket to the metasomal apex" id="ABBRID0ECMAE" xlink:type="simple">BL</abbrev> = 8 <abbrev xmlns:xlink="http://www.w3.org/1999/xlink" xlink:title="millimeters" id="ABBRID0EGMAE" xlink:type="simple">mm</abbrev> (Fig. <xref ref-type="fig" rid="F1">1a</xref>), body black. <bold><italic>Head</italic>.</bold><abbrev xmlns:xlink="http://www.w3.org/1999/xlink" xlink:title="head length which represented the widest point of the head in frontal view" id="ABBRID0ESMAE" xlink:type="simple">HL</abbrev>: HW = 0.89, head broader than long (Fig. <xref ref-type="fig" rid="F1">1b</xref>); clypeus broader than long (Fig. <xref ref-type="fig" rid="F1">1b</xref>); paraocular area with dense large punctures (i = 0.1–0.2d; Fig. <xref ref-type="fig" rid="F1">1b</xref>); vertex with sparser large punctures (i = 0.5–1d; Fig. <xref ref-type="fig" rid="F1">1b</xref>); vertex behind shiny; posterior margin of vertex rounded (Fig. <xref ref-type="fig" rid="F1">1a, b</xref>); mandible blackish-brown; frons with dense and minute punctures, medial frontal line smooth (Fig. <xref ref-type="fig" rid="F1">1b</xref>); antenna reaching the posterior margin of T1; F1–11 almost equal in length, nearly 2.3 times as long as broad (Fig. <xref ref-type="fig" rid="F1">1a, b</xref>); ocelli normal (Fig. <xref ref-type="fig" rid="F1">1b</xref>). <bold><italic>Mesosoma</italic></bold>. Mesoscutum, scutellum, and metanotum dull, without reflections (Fig. <xref ref-type="fig" rid="F1">1c</xref>). Mesoscutum with large and mostly confluent punctures (i = 0.2–0.3d; Fig. <xref ref-type="fig" rid="F1">1c</xref>); metanotum normal, without process, with large punctures which are sparser than punctures on the mesoscutum (Fig. <xref ref-type="fig" rid="F1">1c</xref>); posterior surface of propodeum with more larger and denser (i = 0.1–0.2d) punctures than those on the mesosoma (Fig. <xref ref-type="fig" rid="F1">1d</xref>); metapostnotum shiny, with broad longitudinal wrinkles (Fig. <xref ref-type="fig" rid="F1">1d</xref>); fore wing with three submarginal cells, the 1<sup>st</sup> and 3<sup>rd</sup> submarginal cell nearly equal in length, almost two times as long as 2<sup>nd</sup> submarginal cells; tegula oval, yellow-brown, not enlarged (Fig. <xref ref-type="fig" rid="F1">1c</xref>); femur and tibia black (Fig. <xref ref-type="fig" rid="F1">1a</xref>); basitarsus, mediotarsus yellow-brown with tarsal claw (Fig. <xref ref-type="fig" rid="F1">1f</xref>); hind femur and tibia normal, not enlarged (Fig. <xref ref-type="fig" rid="F1">1c</xref>). <bold><italic>Metasoma</italic></bold>. Surface of metasomal terga shiny, center of disc with dense punctures (i = 0.2–0.3d), apical of disc with sparser punctures than on the center (i = 0.5–1d); apical margin of T1–5 transparent (Fig. <xref ref-type="fig" rid="F1">1e, f</xref>); S5 with a pair of circular protruding thickness on the disc, a pair triangular feathery bristles on the apical margin connected (Fig. <xref ref-type="fig" rid="F1">1g</xref>); gonostylus as shown in Fig. <xref ref-type="fig" rid="F1">1h</xref> (in dorsal view) and Fig. <xref ref-type="fig" rid="F1">1i</xref> (in lateral view). <bold><italic>Pubescence</italic></bold>. Clypeus, supraclypeal area and frons with white setae (Fig. <xref ref-type="fig" rid="F1">1a, b</xref>); scutellum with sparse long yellowish hairs (Fig. <xref ref-type="fig" rid="F1">1c</xref>); metanotum with dense pale tomentum (Fig. <xref ref-type="fig" rid="F1">1c</xref>); upper lateral surface of propodeum with sparse long white hairs (Fig. <xref ref-type="fig" rid="F1">1d</xref>); legs with sparse white hairs (Fig. <xref ref-type="fig" rid="F1">1a, d–f</xref>); apical area of metanotum with sparse long hairs (Fig. <xref ref-type="fig" rid="F1">1c</xref>); apical margin of T1–4 with white hair band, interrupted in middle (Fig. <xref ref-type="fig" rid="F1">1e</xref>); S4 covered with dense pale tomentum (Fig. <xref ref-type="fig" rid="F1">1f</xref>).</p><p><bold>Female.</bold><abbrev xmlns:xlink="http://www.w3.org/1999/xlink" xlink:title="body length which was measured from basal antennal socket to the metasomal apex" id="ABBRID0E4QAE" xlink:type="simple">BL</abbrev> = 10–12 <abbrev xmlns:xlink="http://www.w3.org/1999/xlink" xlink:title="millimeters" id="ABBRID0EBRAE" xlink:type="simple">mm</abbrev>. Similar to male, except the following: metapostnotum with punctures sparser (i = 0.4–0.5d) and smaller than male’s (Fig. <xref ref-type="fig" rid="F2">2d</xref>); head, mesosoma and metasoma with sparse yellowish hairs (Fig. <xref ref-type="fig" rid="F2">2b</xref>); T1–2 with densely and minutely punctures (i = 0.2–0.3d; Fig. <xref ref-type="fig" rid="F2">2d</xref>).</p><fig id="F2" position="float" orientation="portrait"><object-id xmlns:xlink="http://www.w3.org/1999/xlink" content-type="doi" xlink:type="simple">10.3897/zookeys.1090.75872.figure2</object-id><label>Figure 2.</label><caption><p><tp:taxon-name><tp:taxon-name-part taxon-name-part-type="genus" reg="Lipotriches">Lipotriches</tp:taxon-name-part> (<tp:taxon-name-part taxon-name-part-type="subgenus" reg="Lipotriches">Lipotriches</tp:taxon-name-part>) <tp:taxon-name-part taxon-name-part-type="species" reg="guihongi">guihongi</tp:taxon-name-part></tp:taxon-name> Zhang &amp; Niu sp. nov., female <bold>a</bold> habitus in lateral view <bold>b</bold> head in frontal view <bold>c</bold> mesoscutum in dorsal view <bold>d</bold> propodeum in posterior view. Scale bars: 1 <abbrev xmlns:xlink="http://www.w3.org/1999/xlink" xlink:title="millimeters" id="ABBRID0EPSAE" xlink:type="simple">mm</abbrev>.</p></caption><graphic xmlns:xlink="http://www.w3.org/1999/xlink" xlink:href="zookeys-1090-103-g002.jpg" position="float" orientation="portrait" xlink:type="simple" id="oo_663098.jpg"><uri content-type="original_file" xlink:type="simple">https://binary.pensoft.net/fig/663098</uri></graphic></fig></tp:treatment-sec><tp:treatment-sec sec-type="etymology" id="SECID0EYSAE"><title>Etymology.</title><p>The name “<italic>guihongi</italic>” is dedicated to Prof. Hong Gui. He is a famous entomologist in China, who advised and encouraged Chao-Dong Zhu to continue his study on insects.</p></tp:treatment-sec><tp:treatment-sec sec-type="Floral association" id="SECID0EATAE"><title>Floral association.</title><p>Unknown.</p></tp:treatment-sec><tp:treatment-sec sec-type="distribution" id="SECID0EFTAE"><title>Distribution.</title><p>China (Xizang).</p></tp:treatment-sec></tp:taxon-treatment>
