# Supplementary material for: ﻿A new species and a newly recorded subgenus of Lipotriches Gerstaecker, 1858 (Hymenoptera, Apoidea, Halictidae, Nomiinae) from China
Source: Zookeys. 2022 Mar 24;1090:103–11. doi: 10.3897/zookeys.1090.75872 (PMC8971123; doi:10.3897/zookeys.1090.75872)
Supplement: XML Treatment for Maynenomia [file zookeys.1090.75872-treatment3.xml]

<!DOCTYPE tp:taxon-treatment
  PUBLIC "-//TaxonX//DTD Taxonomic Treatment Publishing DTD v0 20100105//EN" "tax-treatment-NSO.dtd">
<tp:taxon-treatment xmlns:tp="http://www.plazi.org/taxpub"><tp:treatment-meta><kwd-group><label>Taxon classification</label><kwd>
              <named-content content-type="kingdom">Animalia</named-content>
            </kwd><kwd>
              <named-content content-type="order">Hymenoptera</named-content>
            </kwd><kwd>
              <named-content content-type="family">Halictidae</named-content>
            </kwd></kwd-group><mixed-citation publication-type="journal"><person-group><name><surname>Zhang</surname><given-names>Dan</given-names></name><name><surname>Niu</surname><given-names>Ze-Qing</given-names></name><name><surname>Pauly</surname><given-names>Alain</given-names></name><name><surname>Da</surname><given-names>Wa</given-names></name><name><surname>Zhu</surname><given-names>Chao-Dong</given-names></name></person-group><article-title>﻿A new species and a newly recorded subgenus of <italic><tp:taxon-name><tp:taxon-name-part taxon-name-part-type="genus" reg="Lipotriches"/><tp:taxon-name-part taxon-name-part-type="subgenus" reg="Lipotriches">Lipotriches</tp:taxon-name-part></tp:taxon-name></italic> Gerstaecker, 1858 (<tp:taxon-name><tp:taxon-name-part taxon-name-part-type="order">Hymenoptera</tp:taxon-name-part></tp:taxon-name>, <tp:taxon-name><tp:taxon-name-part taxon-name-part-type="superfamily">Apoidea</tp:taxon-name-part></tp:taxon-name>, <tp:taxon-name><tp:taxon-name-part taxon-name-part-type="family">Halictidae</tp:taxon-name-part></tp:taxon-name>, <tp:taxon-name><tp:taxon-name-part taxon-name-part-type="subfamily">Nomiinae</tp:taxon-name-part></tp:taxon-name>) from China</article-title><source>Zookeys</source><day>24</day><month>03</month><year>2022</year><volume>1090</volume><fpage>103</fpage><lpage>111</lpage><pub-id pub-id-type="doi">10.3897/zookeys.1090.75872</pub-id></mixed-citation></tp:treatment-meta><tp:nomenclature><label>Subgenus ﻿</label><tp:taxon-name>
            <tp:taxon-name-part taxon-name-part-type="genus" reg="Maynenomia"/>
            <tp:taxon-name-part taxon-name-part-type="subgenus" reg="Maynenomia">Maynenomia</tp:taxon-name-part>
          </tp:taxon-name><tp:taxon-authority>Pauly, 1984</tp:taxon-authority><tp:nomenclature-citation-list><tp:nomenclature-citation><tp:taxon-name>
                <tp:taxon-name-part taxon-name-part-type="genus" reg="Maynenomia">Maynenomia</tp:taxon-name-part>
              </tp:taxon-name><comment>Pauly, 1984b: 698. Type species: <tp:taxon-name><tp:taxon-name-part taxon-name-part-type="genus" reg="Nomia">Nomia</tp:taxon-name-part><tp:taxon-name-part taxon-name-part-type="species" reg="maynei">maynei</tp:taxon-name-part></tp:taxon-name> Cockerell, 1937 = <tp:taxon-name><tp:taxon-name-part taxon-name-part-type="genus" reg="Nomia">Nomia</tp:taxon-name-part><tp:taxon-name-part taxon-name-part-type="species" reg="testacea">testacea</tp:taxon-name-part></tp:taxon-name> Friese, 1914, by original designation.</comment></tp:nomenclature-citation></tp:nomenclature-citation-list></tp:nomenclature><tp:treatment-sec sec-type="diagnosis" id="SECID0ENVAE"><title>Diagnosis.</title><p>Glossa slender; apical of basitibial plate opened, delimited on both sides in female; scape short, not reaching median ocellus in females.</p></tp:treatment-sec><tp:treatment-sec sec-type="distribution" id="SECID0ESVAE"><title>Distribution.</title><p>China (Yunnan); India (Uttarakhand); Indonesia; Laos; Malawi; Myanmar; South Africa; Tanzania; Thailand.</p></tp:treatment-sec></tp:taxon-treatment>
