# Supplementary material for: ﻿A new species and a newly recorded subgenus of Lipotriches Gerstaecker, 1858 (Hymenoptera, Apoidea, Halictidae, Nomiinae) from China
Source: Zookeys. 2022 Mar 24;1090:103–11. doi: 10.3897/zookeys.1090.75872 (PMC8971123; doi:10.3897/zookeys.1090.75872)
Supplement: XML Treatment for Lipotriches (Maynenomia) nanensis [file zookeys.1090.75872-treatment4.xml]

<!DOCTYPE tp:taxon-treatment
  PUBLIC "-//TaxonX//DTD Taxonomic Treatment Publishing DTD v0 20100105//EN" "tax-treatment-NSO.dtd">
<tp:taxon-treatment xmlns:tp="http://www.plazi.org/taxpub"><tp:treatment-meta><kwd-group><label>Taxon classification</label><kwd>
              <named-content content-type="kingdom">Animalia</named-content>
            </kwd><kwd>
              <named-content content-type="order">Hymenoptera</named-content>
            </kwd><kwd>
              <named-content content-type="family">Halictidae</named-content>
            </kwd></kwd-group><mixed-citation publication-type="journal"><person-group><name><surname>Zhang</surname><given-names>Dan</given-names></name><name><surname>Niu</surname><given-names>Ze-Qing</given-names></name><name><surname>Pauly</surname><given-names>Alain</given-names></name><name><surname>Da</surname><given-names>Wa</given-names></name><name><surname>Zhu</surname><given-names>Chao-Dong</given-names></name></person-group><article-title>﻿A new species and a newly recorded subgenus of <italic><tp:taxon-name><tp:taxon-name-part taxon-name-part-type="genus" reg="Lipotriches"/><tp:taxon-name-part taxon-name-part-type="subgenus" reg="Lipotriches">Lipotriches</tp:taxon-name-part></tp:taxon-name></italic> Gerstaecker, 1858 (<tp:taxon-name><tp:taxon-name-part taxon-name-part-type="order">Hymenoptera</tp:taxon-name-part></tp:taxon-name>, <tp:taxon-name><tp:taxon-name-part taxon-name-part-type="superfamily">Apoidea</tp:taxon-name-part></tp:taxon-name>, <tp:taxon-name><tp:taxon-name-part taxon-name-part-type="family">Halictidae</tp:taxon-name-part></tp:taxon-name>, <tp:taxon-name><tp:taxon-name-part taxon-name-part-type="subfamily">Nomiinae</tp:taxon-name-part></tp:taxon-name>) from China</article-title><source>Zookeys</source><day>24</day><month>03</month><year>2022</year><volume>1090</volume><fpage>103</fpage><lpage>111</lpage><pub-id pub-id-type="doi">10.3897/zookeys.1090.75872</pub-id></mixed-citation></tp:treatment-meta><tp:nomenclature><label>﻿</label><tp:taxon-name><tp:taxon-name-part taxon-name-part-type="genus" reg="Lipotriches">Lipotriches</tp:taxon-name-part> (<tp:taxon-name-part taxon-name-part-type="subgenus" reg="Maynenomia">Maynenomia</tp:taxon-name-part>) <tp:taxon-name-part taxon-name-part-type="species" reg="nanensis">nanensis</tp:taxon-name-part></tp:taxon-name><tp:taxon-authority>(Cockerell, 1929)</tp:taxon-authority><xref ref-type="fig" rid="F3">Fig. 3</xref><tp:nomenclature-citation-list><tp:nomenclature-citation><tp:taxon-name>
                <tp:taxon-name-part taxon-name-part-type="genus" reg="Nomia">Nomia</tp:taxon-name-part>
                <tp:taxon-name-part taxon-name-part-type="species" reg="nanensis">nanensis</tp:taxon-name-part>
              </tp:taxon-name><comment>Cockerell, 1929:133, ♀. Holotype, ♀, Thailande, Nan, USNM.</comment></tp:nomenclature-citation><tp:nomenclature-citation><tp:taxon-name>
                <tp:taxon-name-part taxon-name-part-type="genus" reg="Maynenomia">Maynenomia</tp:taxon-name-part>
                <tp:taxon-name-part taxon-name-part-type="species" reg="nanensis">nanensis</tp:taxon-name-part>
              </tp:taxon-name><comment>(Cockerell, 1929): <xref ref-type="bibr" rid="B15">Pauly 2009</xref>.</comment></tp:nomenclature-citation></tp:nomenclature-citation-list></tp:nomenclature><tp:treatment-sec sec-type="material" id="SECID0EBYAE"><title>Material examined.</title><p>China: 2♀, Yunnan, Xishuangbanna, Naban River, <named-content xmlns:xlink="http://www.w3.org/1999/xlink" content-type="dwc:verbatimCoordinates" xlink:type="simple"><named-content content-type="geo-json" specific-use="{&#34;type&#34;:&#34;Point&#34;,&#34;coordinates&#34;:[100.366667,22.066667]}" id="NCID0EKYAE" xlink:type="simple">22°04'N, 100°22'E</named-content></named-content>, 1303 m, 16 Jun. 2014, Xiu-wei Liu leg..</p></tp:treatment-sec><tp:treatment-sec sec-type="diagnosis" id="SECID0EPYAE"><title>Diagnosis.</title><p>T1–2 mainly reddish, and T2 with large black spot at each side basally (Fig. <xref ref-type="fig" rid="F3">3e, f</xref>); legs reddish except fore femur black (Fig. <xref ref-type="fig" rid="F3">3c</xref>); mandibles subapically red, and apically black (Fig. <xref ref-type="fig" rid="F3">3c, f</xref>); hind tibia with basitibial plate (Fig. <xref ref-type="fig" rid="F3">3f</xref>); mesoscutum, scutellum and propodeum dull (Fig. <xref ref-type="fig" rid="F3">3d</xref>); mesoscutum with extremely dense and minute punctures (Fig. <xref ref-type="fig" rid="F3">3d</xref>); posterior surface of propodeum almost without punctures (Fig. <xref ref-type="fig" rid="F3">3d, e</xref>); metanotum with dense pale ochreous tomentum (Fig. <xref ref-type="fig" rid="F3">3d, e</xref>); surface of metasomal terga highly polished, with extremely sparse and minute punctures (Fig. <xref ref-type="fig" rid="F3">3e, f</xref>).</p><fig id="F3" position="float" orientation="portrait"><object-id xmlns:xlink="http://www.w3.org/1999/xlink" content-type="doi" xlink:type="simple">10.3897/zookeys.1090.75872.figure3</object-id><label>Figure 3.</label><caption><p><tp:taxon-name><tp:taxon-name-part taxon-name-part-type="genus" reg="Lipotriches">Lipotriches</tp:taxon-name-part> (<tp:taxon-name-part taxon-name-part-type="subgenus" reg="Maynenomia">Maynenomia</tp:taxon-name-part>) <tp:taxon-name-part taxon-name-part-type="species" reg="nanensis">nanensis</tp:taxon-name-part></tp:taxon-name>, female <bold>a</bold> head in frontal view <bold>b</bold> head in dorsal view <bold>c</bold> habitus in lateral view, showing the glossa <bold>d</bold> mesoscutum in dorsal view <bold>e</bold> metasoma in dorsal view <bold>f</bold> habitus in dorsal view. Scale bars: 1mm.</p></caption><graphic xmlns:xlink="http://www.w3.org/1999/xlink" xlink:href="zookeys-1090-103-g003.jpg" position="float" orientation="portrait" xlink:type="simple" id="oo_663099.jpg"><uri content-type="original_file" xlink:type="simple">https://binary.pensoft.net/fig/663099</uri></graphic></fig></tp:treatment-sec><tp:treatment-sec sec-type="distribution" id="SECID0EA2AE"><title>Distribution.</title><p>China (Yunnan); India (Maharashtra); Laos; Myanmar; Thailand.</p></tp:treatment-sec><tp:treatment-sec sec-type="remarks" id="SECID0EF2AE"><title>Remark.</title><p>This species was recorded from China for the first time in this study, increasing the number of Chinese species of <italic><tp:taxon-name><tp:taxon-name-part taxon-name-part-type="genus" reg="Lipotriches">Lipotriches</tp:taxon-name-part></tp:taxon-name></italic> and <tp:taxon-name><tp:taxon-name-part taxon-name-part-type="subfamily">Nomiinae</tp:taxon-name-part></tp:taxon-name> to 15 and 47, respectively.</p></tp:treatment-sec><ref-list><ref id="B15"><mixed-citation xmlns:xlink="http://www.w3.org/1999/xlink" xlink:type="simple"><person-group><name name-style="western"><surname>Pauly</surname><given-names>A</given-names></name></person-group> (<year>2009</year>) <article-title>Classification des <tp:taxon-name><tp:taxon-name-part taxon-name-part-type="subfamily">Nomiinae</tp:taxon-name-part></tp:taxon-name> de la Région Orientale, de Nouvelle Guinée et des îles de l`Océan Pacifique (<tp:taxon-name><tp:taxon-name-part taxon-name-part-type="order">Hymenoptera</tp:taxon-name-part></tp:taxon-name>: <tp:taxon-name><tp:taxon-name-part taxon-name-part-type="superfamily">Apoidea</tp:taxon-name-part></tp:taxon-name>: <tp:taxon-name><tp:taxon-name-part taxon-name-part-type="family">Halictidae</tp:taxon-name-part></tp:taxon-name>).</article-title><source>Bulletin de l’Institut Royal des Sciences Naturelles de Belgique</source><volume>79</volume>: <fpage>151</fpage>–<lpage>229</lpage>.</mixed-citation></ref></ref-list></tp:taxon-treatment>
